# Supplementary material for: Adapting and Co-Producing a Psychological First Aid Intervention for Care Home Staff: A Person-Based Approach to Enhance Workforce Resilience
Source: Int J Environ Res Public Health. 2026 Mar 30;23(4):431. doi: 10.3390/ijerph23040431 (PMC13116527; doi:10.3390/ijerph23040431)
Supplement: Supplementary file 1 [file ijerph-23-00431-s001.zip › File S1.xlsx]

## Sheet: Table of Changes
		Table of Changes
	Intervention Element	Positive Comments	Intervention Elemnt	Negative Comments	Possible Change	Reason for Change	Agreed Change NC	MoSCoW (1,2,3)
	Course Activities	Like the use of quiz knowledge checks	Course Access	Some staff might not have the technological know how to access and complete an online training	Variety of training formats i.e a mix of both online and in person	IMP, NC	None Change Can't affect Care Home resources
	Course Content	Liked the mention of common responses to emergency, physical and emotional	Course Activities	Knowledge checks weren't challenging enough	Creating more specific and varied knowledge checks	REP	AGREED CHANGE (1)
	Course Content	Liked the use of scenarios	Course Content	No practical examples of how to cope	Inserting practical examples/facilitating a discussion about how to cope	REP, EAS	AGREED CHANGE (1)
	Course Content	Information is generally clear and easy to understand	Course Content	A lot of staff members wouldn't know what mental health first aid is	Taking out this reference to mental health first aid to avoid confusion	EAS	AGREED CHANGE (2)
	Course Content	Liked the skills focus	Course Content	Not enough explanation of why you would need the particular skills described	More detailed description about applications of skills, use cases and why they are important	This was mentioned by one participant	AGREED CHANGE (3)
	Course Content	Use of key words and key psycho-social phrases were really helpful	Course Content	Certain videos were not engaging and actually quite boring	Removing unengaging videos	NC	This was mentioned by one participant
	Course Content	Moral Injury section was really relevant and not heard of prior to this course - Really releavnt for care	Course Content	Wording of questions was confusing	Changing the questions		AGREED CHANGE (1)
	Course Content	Step by step guides of skills and procedures were really beneficial	Course Content	Some terminology would alienate staff: Altruism, hyper-vigilence, psychosocial, resilience, chaotically, cognitive	Taking out this terminology and replacing it with lay terms or providing more explanation or discussion	REP, EAS	AGREED CHANGE (1)
	Course Content	Really like the PFA procedure and steps of Prepare, Look, Listen and Link - relevant for care homes	Course Content	Information is "pitched too high" for some staff members	Rewording training language to be more accesible and appropriate for "lay people"		AGREED CHANGE (1)
	Course Content	Liked the linking to issues outside of work	Course Content	Including information about children and learning disabilities is irrelevant and people switch off	Removing this information or making it specifically applicable to the care home scenario	REP, EAS	AGREED CHANGE (2)
	Course Content	If COVID is used it should be used as a reflective example, as had a huge impact on staff	Course Content	Examples used present black and white issues rather than allowing for grey areas i.e stress = drinking alcohol	Providing more examples of stress responses	EAS	AGREED CHANGE (1)
	Course Content	Focus on resilience is good	Course Content	Too information heavy	Creating space for different activities to give more diversity within the training	REP	AGREED CHANGE (1)
	Course Format	Staff would benefit from an outside trainer coming into the home to deliver rather than someone in house	Course Content	Some information felt irrelevant for people in care homes i.e do they have food and shelter	Training needs to be centred around a care home environment, with care specific issues and contexts	IMP	AGREED CHANGE (1)
	Course Format	Liked the use of videos	Course Content	After completing the training it still isn't clear what psychological first aid actually is	Further explanation of PFA and use case scenarios within a care setting, role play activities.	IMP, REP	AGREED CHANGE (2)
	Course Format	Liked sections that were too the point and clear and concise	Course Content	COVID focus makes it seem like the training is not applicable to other situations	Developing different scenarios more applicable to a care setting.	IMP, EAS	AGREED CHANGE (1)
	Course Impact	Course resonated with participants on a personal and professional level	Course Content	Training was repetitive and took too long to get to what the training was actually for	Creating a more concise and streamlined training and removing the COVID-19 focus.	IMP, NC	None Change
	Course Impact	Training would empower staff to be less fearful and make roles within the home less rigid	Course Content	Why am I doing the training if I am just being linked to other places?	Stressing the importance of the training and inserting something about why this is relevant, impactful and useful for staff. Skills focused.	This was mentioned by one participant	SEE PREVIOUS CHANGES
	Course Impact	Training would positively influence relationships between staff members	Course Content	Information about communication was too repetitive	Take out some information about communication and talk about specific techniques to do with listening.	REP, EAS	AGREED CHANGE (1)
	Course Impact	Training would enable staff to relate to residents more, making things easier and the home safer overall	Course Content	COVID-19 focus including scenarios	Removing COVID-19 focus	REP, IMP	AGREED CHANGE (1)
	Course Impact	Training would give staff more knowledge about why residents might behave a certain way, and improve care	Course Description	Term psychological first aid is misleading, creating unrealistic expectations about what the training is about	Changing the name of the training to be more accomodating for those who may not understand it.	EAS	AGREED CHANGE (1)
	Course Impact	Training would destigmatise asking for help with mental health support for staff	Course Format	If training is too long or at wrong time of day staff will struggle to retain information	Making sure training can be delivered when care teams want it to and making it an appropriate length of time.	EAS, NC	None change (We can't really control when care homes want training)
	Course Impact	If training was implemented carers would feel supported and want to come to work	Course Format	Online format does not allow for ideas to be challenged, explained or discussed	Providing live training either online or in person to allow for discussion and questions.	IMP, NC	None Change (Suitable for future study exploration no capacity in current study)
	Course Impact	Having information skills and advice for all levels of staff was really beneficial	Course Format	The way the training was broken into chunks was confusing as the first week didn't talk about any of the stages	Making sure that the PFA procedure is clearly outlined at the beginning of training.	EAS, REP	AGREED CHANGE (1)
	Course Impact	If there was a designated mental health champion stress on management would be relieved	Course Format	Training is not interactive enough	Providing live training either online or in person to allow for discussion and questions and different learning activities.	IMP, REP	AGREED CHANGE (1)
	Course Impact	Liked that it enabled them to reflect on what happened and their experiences of the COVID-19 pandemic	Course Format	Course duration was too long	Making course the most appropriate length for Care Homes, ability to deliver it in a morning or an afternoon.	REP	None Change (don't have capacity in the current study)
	Demand	Hard to find training like this suitable for care homes	Course Format	Training felt the same as the printed out transcript	Providing live training either online or in person to allow for discussion and questions and different learning activities.	IMP	None Change (it was a printed transcript one participant)
	Demand	There is a need for care staff to be aware of what help is out there and available	Motivation	Compulsory training is not usually received well	Making training voluntary for people to attend if they would like to do so.	REP	None Change (can't control what care homes make mandatory)
	Demand	Need for addressing and preventing long-term sickness of staff	Motivation	Staff in general have a lot of E-learning and it can lose it's impact and engagement	Providing live training either online or in person to allow for discussion and questions and different learning activities.	IMP	None Change (don't have the capacity in current study for in person training)
	Demand	Need for mental health support for staff members in care homes	Motivation	Some staff members would not like to discuss incidents or mental health related issues	Providing a safe space as a part of the training to encourage people to share only if they would like to share. Not making it compulsory.	REP	None Change (don't have the ability to control what people what to talk about)
	Demand	Need for training and skills like this in care homes	Motivation	Online training is not received well by staff	Providing live training either online or in person to allow for discussion and questions and different learning activities.	REP, IMP	None Change (don't have the capacity in current study for in person training)
	Demand	In general care workers and health care staff are very bad at acknowledging problems or seeking MH support	Motivation	Mental health and well-being courses have not been received well by the staff in the past, poor attendance, staff struggle to see the benefit for them	Making clear the benefit of the course, what it will entail and how it can positively influence their job and working life.	EAS	AGREED CHANGE (1)
	Motivation	Staff would want to complete the training				0		0
	Motivation	Need for peer support				0		0
	Motivation	Staff who want to progress in their career would be interested in doing a course like this				0		0
	Skills Gained	Training would be great for team building increasing empathy and creating a joint resilience between staff members				0		0
	Skills Gained	Training would give staff structured steps and procedure to deal with stressful situations better				0		0
	Skills Gained	Training could enable staff to deal with family relationships better and support family members, descalation				0		0
	Skills Gained	Training would enable colleagues to have a better understanding of mental health in general including their own				0		0
	Skills Gained	If training was implemented carers would be able to better support residents				0		0
	Skills Gained	Important for staff to know that it's okay to not be okay and to ask for help when needed				0		0
	Participant suggested changes
	Intervention Element	Proposed Change	Reason for Change	Agreed Change/NC	MoSCoW
	Course Access	Some care homes may not have the facilities for people to complete an online training	IMP, NC	(None Change )The design of the training cannot influence the facilities that care homes have access to.
	Course Access	Accounting for carers who might have a disability		(None Change )We don't have the capacity to develop this training in this study.
	Course Access	Accouting for people who don't have english as their first language	NC	(None Change )We don't have the capacity to develop this training in this study.
	Course Access	Accounting for multi-cultural perspectives on mental health and the term psychological and wellbeing	REP	Partial change, (name change, terminology changes, examples) but discussion element for future study.
	Course Activities	Avoiding condescention by allowing staff to provide their own well-being examples, more discussion opportunities	REP, IMP	See Above
	Course Activities	Different activities for learning such as role-play, group discussion, hand outs, case studies	REP	For future study (in-person) although online activities changes where they can be
	Course Activities	When delivered across multplie weeks, allowing for homework and extra activities to reinforce knowledge		AGREED CHANGE (2) providing homework at the end of the weeks
	Course Activities	Providing a safe space for people to reflect and share their feelings and views	NC	None Change (for future study)
	Course Activities	Including a debrief following training: for take aways, ideas, thoughts, feelings, evaluations		AGREED CHANGE (3) Participants can reflect at the end of each task with a prompt
	Course Content	Making training accessible for lay-people		AGREED CHANGE (1) See above
	Course Content	More focus on how people with dementia may respond specifically to disasters and emergencies		AGREED CHANGE (1) Section on dementia to be "beefed up"
	Course Content	More focus on the Look and Listen aspects of PFA as these seem to be the most impactful skills	REP	AGREED CHANGE (1) Needs more detail and focused attention on these skills.
	Course Content	Focus needs to be on skills of delivering PFA NOT where to link people		AGREED CHANGE (1) See Above.
	Course Content	Processes explained need more step by step guidance and going into the WHY more	REP	AGREED CHANGE (1) Needs more detail and focused attention on these skills.
	Course Content	Realities of mental health help need to be outlined and clearer i.e wait times for receiving help		AGREED CHANGE (2) more knowledge about wait time of local services.
	Course Content	More engaging case studies to work through using the skills outlined in PFA		AGREED CHANGE (1) See Above.
	Course Content	Targeted training which can be delivered following a specific incident in a home	NC	None Change (for future study)
	Course Content	Giving participants a line of contact to the trainer to ask for help, support or ask questions if needed	EAS	None Change (for future study) Ethical Questions?
	Course Content	More focus on moral injury		AGREED CHANGE (2) people had never heard of it prior and thought it was REALLY relevant
	Course Content	Using COVID-19 as a reflective subject as homes have not dealt with/ acknowledged impact on staff		None Change (for future study)
	Course Content	Changing the course structure to have the four stages together as the break feels disjointed	One Participant	None Change (don't have capacity)
	Course Content	Training needs to include something about bereavement support for families		AGREED CHANGE (1) (section about families)
	Course Content	Run away needs to be added to responses to emergency	EAS	None Change (UNLESS FLIGHT ISNT MENTIONED)
	Course Content	More explanation of what an emergency i.e natural disasters, car crash ect but also examples in a care setting	EAS	AGREED CHANGE (1) (See ABOVE)
	Course Content	Focus on coping rather than resilience and practical examples of how to cope and examples of social support	EAS	AGREED CHANGE (1) (See ABOVE)
	Course Content	Something about the specific impact and stigma around men and mental health		AGREED CHANGE (3)
	Course Content	Using scenarios that have happened in the care home to allow people to share their experiences		AGREED CHANGE (1) (See ABOVE)
	Course Content	Needs to be an acknowlegdement of the staffing issues in care homes i.e sickness and staff turnover		AGREED CHANGE (1) (See ABOVE)
	Course Content	Along with addressing stigma, the reasons why someone may not come forward should be included	EAS	AGREED CHANGE (3)
	Course Content	Change of terminology	EAS	AGREED CHANGE (1) (See ABOVE)
	Course Content	Needs to address the reader directly
	Course Description	Changing the name to emotional wellbeing or mental health or something else	EAS	AGREED CHANGE (1) (See ABOVE)
	Course Evaluation	Performance reviews and supervision would be a good way to check if training has been affective		None Change (We don't control how care home check in (FUTURE STUDY)
	Course Evaluation	Asking residents and family members within the home if they have noticed a difference after training		None Change (We don't control how care home check in (FUTURE STUDY)
	Course Evaluation	One to one discussions with staff would be a good way to assess whether training was useful		None Change (We don't control how care home check in (FUTURE STUDY)
	Course Evaluation	Checking in after training is completed like a week or so later to see if information has been retained		None Change (No capacity(FUTURE STUDY)
	Course Format	Refresher course should be offered to staff in order to maintain/retain their knowledge and skills		None Change (No capacity(FUTURE STUDY)
	Course Format	Ability to do the training in one day or half a day	REP, EAS	None Change (No capacity(FUTURE STUDY)
	Course Format	Also having a form of training that can be printed out and completed by hand would be beneficial	EAS	None Change (FUTURE STUDY)
	Course Format	A bite-sized form of the training would be ideal for some care homes	IMP	None Change (No capacity(FUTURE STUDY)
	Course Format	Providing a space for reflection	EAS	AGREED CHANGE (1) (see Above)
	Course Format	Training needs to be broken up	IMP	None Change (No capacity(FUTURE STUDY)
	Course Format	Training needs to be more interactive	IMP	AGREED CHANGE (1) (See ABOVE)
	Course Format	Ability to do training in a varity of formats, online and in person	IMP	None Change (No capacity(FUTURE STUDY)
	Course Format	Moving some of the sections: Mental health issues should be in the introduction	EAS	AGREED CHANGE (1) See Above.
	Motivation	Training should be conducted during work time to encourage staff to attend	IMP	None Change (Not in control)
	Motivation	Getting managers to complete training initially and become champions for the training to encourage staff to do it	REP	None Change (FUTURE STUDY)
	Motivation	Staff should be paid for training in order to motivate them to complete it, need to show they are valued		None Change (Not in control)
	Motivation	Training needs to be voluntary		None Change (Not in control)
	Motivation	Emphasising what people will get out of the training and how its relevant to them and their jobs		AGREED CHANGE (1) See Above.
	Scenarios	Alternative scenarios: Unexpected death, expected death, falls, difficult family members, staff burnout and short staffing, medication errors, change of legislation and care standards, challenging behaviour, innapropriate behaviour, physical attacks from residents, chaos of when things go wrong, coping with someone dying, stroke, heart attacks, choking, hip fractures, head injuries, staff injurie…	REP, IMP	AGREED CHANGE (1) See Above.
	Target Group	Training for those who are outside of the care staff for example domicilary staff	REP, EAS	AGREED CHANGE (1) See Above. (FUTURE STUDY)
	Target Group	Training for managers within the care home	REP	None Change (FUTURE STUDY)
	Target Group	Training mental health champions within the staff	REP	None Change (FUTURE STUDY)
